# Supplementary material for: Global burden and trends of norovirus-associated diseases from 1990 to 2021 an observational trend study
Source: Front Public Health. 2025 Jan 7;12:1483149. doi: 10.3389/fpubh.2024.1483149 (PMC11747034; doi:10.3389/fpubh.2024.1483149)
Supplement: Supplementary file 2 [file Table_1.xlsx]

## Sheet: 1
Table S1 The ASMR and ASDR of NADs in 1990 and 2021 for both sexes by SDI quintiles and by GBD regions, with EAPC from 1990 to 2021
location	1990		2021		EAPC (95%	1990		2021		EAPC (95%
	Mortality Number (95% UI )	ASMR ( 95% UI )	Mortality Number ( 95% UI )	ASMR ( 95% UI )	UI)	DALYs Number (95% UI)	ASDR (95% UI )	DALYs Number ( 95% UI )	ASDR ( 95% UI )	UI)
Global	286792.05 (78842.3 to 489087.57)	6.14 (1.49 to 10.63)	124034.01 (25801.38 to 224108.87)	1.62 (0.35 to 2.91)	-4.29 (-4.53 to -4.05)	17562939.28 (5676324.17 to 29767880.4)	310.88 (96.6 to 521.11)	5687763.71 (1879820.64 to 9670491.68)	79.02 (26.61 to 132.26)	-4.4 (-4.62 to -4.19)
SDI quintiles
High SDI	899.67 (191.44 to 1477.72)	0.1 (0.02 to 0.16)	3926.12 (576.98 to 6830.3)	0.16 (0.03 to 0.27)	2.95 (2.44 to 3.47)	59546.5 (27550.36 to 94033.53)	7.88 (3.74 to 12.45)	88324.14 (37543.54 to 139641.52)	6.43 (3.01 to 10.08)	0.08 (-0.17 to 0.33)
High-middle SDI	4770.51 (1364.12 to 8446.87)	0.53 (0.15 to 0.93)	2068.48 (342.14 to 3737.43)	0.13 (0.03 to 0.22)	-4.71 (-5.01 to -4.41)	370883.89 (140772.99 to 658207.7)	39.98 (15.25 to 70.48)	73427.88 (31931.87 to 118760.97)	6.47 (3.04 to 10.12)	-6.07 (-6.26 to -5.88)
Middle SDI	50082.29 (13411.9 to 85315.16)	4.36 (0.99 to 7.77)	17507.07 (2968.66 to 32421.04)	0.8 (0.16 to 1.44)	-5.46 (-5.53 to -5.39)	3168963.54 (1064106.72 to 5499495.01)	186.55 (58.46 to 320.58)	697165.17 (249285.1 to 1177766.36)	32.52 (11.75 to 54.54)	-5.64 (-5.72 to -5.57)
Low-middle SDI	147009.71 (38105.1 to 253527.34)	20.01 (3.96 to 36.61)	53652.66 (9953.77 to 103455.69)	4.3 (0.7 to 8.58)	-4.96 (-5.04 to -4.88)	8310944.1 (2694850.73 to 14074966.44)	685.09 (192.69 to 1148.81)	2021326.86 (663148.25 to 3416909.67)	124.36 (38.01 to 212.59)	-5.47 (-5.56 to -5.39)
Low SDI	83891.39 (22613.1 to 148410.3)	23.13 (4.44 to 41.45)	46814.02 (11104.9 to 84692.34)	7.28 (1.32 to 14.27)	-3.69 (-3.93 to -3.45)	5642953.47 (1721762.05 to 9705949.19)	885.94 (234.7 to 1569.81)	2803853.42 (894317.8 to 4831668.74)	251.88 (71.17 to 441.43)	-4.01 (-4.33 to -3.69)
GBD regions
Andean Latin America	1704.88 (502.23 to 2919.16)	4.36 (1.15 to 7.14)	301.73 (59.91 to 546.21)	0.51 (0.1 to 0.93)	-7.19 (-7.37 to -7.01)	139072.53 (47476.87 to 240755.3)	286.4 (98.88 to 487.85)	16970.6 (6291.82 to 27901.74)	27.42 (10.12 to 45.18)	-7.9 (-8.11 to -7.7)
Australasia	18.22 (3.04 to 30.92)	0.09 (0.02 to 0.15)	39.74 (5.84 to 71.4)	0.07 (0.01 to 0.11)	1.07 (0.4 to 1.75)	919.52 (418.99 to 1493.49)	4.78 (2.23 to 7.77)	832.56 (329.77 to 1344.67)	2.08 (0.96 to 3.27)	-2.06 (-2.3 to -1.82)
Caribbean	1443.69 (498.51 to 2507.44)	3.86 (1.29 to 6.63)	611.87 (193.78 to 1118)	1.42 (0.46 to 2.6)	-3.03 (-3.34 to -2.71)	114428.28 (43250.01 to 204653.07)	281.32 (105.27 to 496.79)	41593.75 (14211.49 to 76787.27)	103.62 (35.87 to 190.65)	-2.92 (-3.22 to -2.61)
Central Asia	1168.77 (437.46 to 2055.01)	1.29 (0.48 to 2.25)	135.65 (47.22 to 241.62)	0.14 (0.05 to 0.25)	-8.42 (-8.79 to -8.06)	105349.24 (41415.26 to 181778.74)	113.33 (44.52 to 194.89)	12402.43 (5157.28 to 22068.13)	12.55 (5.24 to 22.38)	-8.24 (-8.56 to -7.91)
Central Europe	75.58 (27.91 to 124.89)	0.08 (0.03 to 0.13)	280.99 (47.4 to 481.75)	0.14 (0.03 to 0.23)	2.8 (1.84 to 3.76)	5513.86 (2538.83 to 9515.48)	6.09 (2.83 to 10.83)	5645.98 (1458.03 to 9020.25)	4.46 (1.6 to 7.02)	-0.6 (-1.28 to 0.09)
Central Latin America	4717.06 (1454.01 to 7640.68)	3.12 (0.85 to 5)	1172.89 (224.37 to 1930.36)	0.52 (0.1 to 0.85)	-5.58 (-5.89 to -5.28)	351418.86 (128441.4 to 580509.73)	174.1 (58.19 to 282.21)	55292.45 (17722.51 to 91916.87)	25.13 (8.08 to 41.91)	-6.01 (-6.27 to -5.76)
Central Sub-Saharan Africa	5073.47 (1494.62 to 8740.76)	11.03 (2.51 to 20.85)	2072.05 (513.41 to 3879.41)	2.98 (0.55 to 5.58)	-4.17 (-4.7 to -3.64)	382226.43 (131043.95 to 669808.16)	484.99 (137.71 to 830.32)	128901.29 (44182.76 to 228448.94)	102.79 (31.66 to 183.1)	-4.9 (-5.45 to -4.35)
East Asia	10581.54 (3171.32 to 19576.2)	1.06 (0.31 to 1.98)	589.99 (99.95 to 1217.63)	0.04 (0.01 to 0.08)	-11.2 (-11.52 to -10.89)	862324.1 (298084.08 to 1588431.49)	76.35 (26.05 to 140.42)	34277.55 (15161.05 to 55923.39)	3 (1.39 to 4.94)	-11.27 (-11.59 to -10.95)
Eastern Europe	159.27 (53.87 to 257.95)	0.09 (0.03 to 0.15)	52.91 (10.24 to 84.56)	0.02 (0.01 to 0.03)	-6.2 (-6.7 to -5.71)	17328.51 (8561.51 to 27576.35)	9.97 (5.04 to 16)	4514.43 (2011.07 to 7208.23)	2.82 (1.27 to 4.75)	-4.74 (-4.99 to -4.49)
Eastern Sub-Saharan Africa	29583.25 (7806.34 to 52234.73)	20.29 (3.76 to 39.8)	16120.73 (3938.84 to 29206.63)	6.86 (1.2 to 12.53)	-3.55 (-3.75 to -3.35)	2111440.21 (669659.21 to 3808693.64)	838.98 (219.64 to 1480.23)	994414.36 (321553.47 to 1723333.64)	246.4 (70.7 to 428.01)	-3.94 (-4.19 to -3.69)
High-income Asia Pacific	310.27 (53.69 to 520.54)	0.21 (0.04 to 0.35)	1081.73 (152.87 to 1954.33)	0.17 (0.03 to 0.29)	-0.01 (-0.34 to 0.32)	20484.25 (8135.88 to 33670.92)	14.08 (5.86 to 22.73)	29743.24 (12814.99 to 48170.63)	15.89 (5.32 to 26.94)	0.77 (0.58 to 0.96)
High-income North America	94.15 (21.91 to 154.85)	0.03 (0.01 to 0.05)	1248.55 (186.1 to 2177.59)	0.18 (0.03 to 0.3)	7.38 (6.33 to 8.43)	6557.29 (3224.21 to 10679.17)	2.55 (1.26 to 4.28)	20801.32 (3818.85 to 34654.6)	3.48 (0.79 to 5.63)	2.8 (2.22 to 3.38)
North Africa and Middle East	7793.18 (2887.26 to 14440.35)	1.85 (0.65 to 3.21)	1388.78 (451.43 to 2527.19)	0.28 (0.08 to 0.53)	-6.12 (-6.34 to -5.9)	687471.29 (277428.44 to 1274673.86)	140.14 (56.16 to 254.75)	120407.42 (50312.16 to 215359.02)	20.53 (8.56 to 37.04)	-6.17 (-6.35 to -5.98)
Oceania	240.55 (58.04 to 426.7)	7.17 (1.13 to 14.06)	258.61 (51.85 to 469.12)	3.38 (0.53 to 6.36)	-2.1 (-2.22 to -1.97)	15430.8 (4500.87 to 27845.37)	229.83 (58.73 to 400.09)	15163.26 (4250.07 to 27277.16)	110.7 (27.25 to 196.81)	-1.99 (-2.11 to -1.87)
South Asia	147841.76 (36230.86 to 258418.37)	24.71 (4.31 to 45.6)	62531.62 (9584.04 to 124692.32)	5.23 (0.79 to 10.63)	-5.03 (-5.11 to -4.95)	7564555.22 (2339870.44 to 12995324.7)	742.36 (202.31 to 1281.46)	2029146.13 (628979.65 to 3622379.4)	135.19 (39.78 to 246.67)	-5.53 (-5.6 to -5.47)
Southeast Asia	31867.43 (7936.8 to 59592.15)	10.67 (2.03 to 22.3)	8532.08 (1537.36 to 16129.46)	1.61 (0.29 to 3.11)	-5.89 (-6.03 to -5.75)	1869279.3 (596980.25 to 3298723.44)	406.99 (116.54 to 735.49)	332234.62 (114004.12 to 558298.76)	55.4 (18.94 to 93.26)	-6.24 (-6.4 to -6.07)
Southern Latin America	171.72 (45.94 to 276.01)	0.38 (0.1 to 0.62)	165.97 (26.12 to 292.13)	0.19 (0.03 to 0.34)	-1.32 (-1.61 to -1.03)	11842.51 (5455.79 to 18795.36)	23.82 (10.97 to 37.51)	4474.4 (1739.46 to 7026.6)	6.79 (2.82 to 10.37)	-3.18 (-3.37 to -2.99)
Southern Sub-Saharan Africa	4071.02 (1262.33 to 6931.52)	9.41 (2.44 to 16.28)	2771.01 (647.56 to 4999.48)	4.57 (0.95 to 8.28)	-1.99 (-2.59 to -1.4)	283968.96 (110683.9 to 471530.8)	468.75 (158.45 to 774.33)	151384.32 (52611.82 to 263855.74)	202.55 (67.41 to 350.71)	-2.32 (-2.91 to -1.72)
Tropical Latin America	1716.19 (651.81 to 3057.29)	1.34 (0.49 to 2.27)	388.29 (71.48 to 667.14)	0.17 (0.03 to 0.28)	-6.66 (-6.97 to -6.35)	135485.09 (57407.92 to 252316.38)	87.34 (37.14 to 162.29)	13494.15 (5364.96 to 21181.95)	6.38 (2.63 to 9.98)	-8.47 (-8.72 to -8.22)
Western Europe	323.77 (52.11 to 558.59)	0.06 (0.01 to 0.1)	1975.38 (280.84 to 3494.43)	0.16 (0.03 to 0.28)	4.84 (4.27 to 5.42)	19895.31 (7808.74 to 32875.44)	5.92 (2.01 to 10.23)	39295.77 (15884.52 to 63639.27)	6.36 (2.91 to 10.1)	0.88 (0.52 to 1.24)
Western Sub-Saharan Africa	37836.27 (10047.76 to 66119.55)	19.45 (4.01 to 34.51)	22313.45 (6147.42 to 39231.03)	5.78 (1.26 to 10.72)	-3.97 (-4.4 to -3.53)	2857947.71 (833199.78 to 5106419.6)	977.1 (263.5 to 1702.26)	1636773.7 (492927.65 to 2999836.2)	267.03 (75.07 to 463.41)	-4.14 (-4.65 to -3.62)
Abbreviations: NADs, Norovirus-Associated Diseases; ASMR, age-standardized mortality rate; ASDR,age-standardized disability-adjusted life-years rate; EAPC, estimated annual percentage change; UI, uncertainty intervals.
