# Supplementary material for: Global burden and trends of norovirus-associated diseases from 1990 to 2021 an observational trend study
Source: Front Public Health. 2025 Jan 7;12:1483149. doi: 10.3389/fpubh.2024.1483149 (PMC11747034; doi:10.3389/fpubh.2024.1483149)
Supplement: Supplementary file 3 [file Table_2.xlsx]

## Sheet: Sheet1
Table S2 The global disease mortality and burden of NADs for both sexes in 195 countries and territories
location	mortality			DALYs
	ASMR in 2021(95%UI)	change in number	ASMR EAPC(95%UI)	The ASDR in 2021(95%UI)	change in number	ASDR EAPC(95%UI)
Afghanistan	0.58(0.2 to 1.1)	-0.4975	-5.93%(-6.62 to -5.24)	49.1(18.95 to 95.14)	-0.4753	-5.83%(-6.52 to -5.15)
Albania	0.05(0.02 to 0.1)	-0.7946	-4.59%(-5.15 to -4.02)	3.4(1.29 to 6.2)	-0.9017	-5.31%(-5.81 to -4.82)
Algeria	0.13(0.03 to 0.24)	-0.5654	-3.25%(-3.41 to -3.08)	8.42(3.77 to 13.78)	-0.6024	-3.53%(-3.68 to -3.38)
American Samoa	2.04(0.29 to 4.11)	0.4998	-0.67%(-0.92 to -0.42)	50.99(14.73 to 89.19)	-0.0461	-0.47%(-0.69 to -0.24)
Andorra	0.01(0 to 0.02)	2.3099	-0.63%(-0.78 to -0.48)	4.59(0.82 to 8.77)	0.504	0.51%(0.05 to 0.97)
Angola	3.94(0.61 to 7.81)	-0.688	-5.4%(-5.8 to -5.01)	125.71(35.22 to 224.55)	-0.7441	-6.52%(-6.97 to -6.06)
Argentina	0.18(0.03 to 0.3)	-0.1023	-1.38%(-1.89 to -0.86)	6.83(2.9 to 10.42)	-0.6582	-3.26%(-3.68 to -2.84)
Armenia	0.03(0.01 to 0.05)	-0.976	-12.63%(-13.37 to -11.89)	3.18(1.61 to 5.18)	-0.9742	-11.41%(-11.92 to -10.9)
Australia	0.05(0.01 to 0.09)	0.9002	0.17%(-0.88 to 1.23)	1.51(0.66 to 2.37)	-0.2118	-2.82%(-3.34 to -2.31)
Austria	0.07(0.01 to 0.13)	6.7988	5.83%(5 to 6.66)	4.17(1.61 to 7.05)	-0.1523	-2.37%(-3.32 to -1.42)
Azerbaijan	0.22(0.07 to 0.42)	-0.854	-6.42%(-6.83 to -6.02)	19.31(7.78 to 37.28)	-0.8562	-6.41%(-6.8 to -6.01)
Bahrain	0.15(0.02 to 0.29)	-0.1253	-2.46%(-2.58 to -2.34)	6.6(2.85 to 10.79)	-0.1325	-2.62%(-2.79 to -2.45)
Bangladesh	3.89(0.44 to 10.12)	-0.615	-4.91%(-5.04 to -4.77)	95.31(23.08 to 208.85)	-0.807	-5.7%(-6.01 to -5.38)
Barbados	0.12(0.02 to 0.2)	-0.5122	-4.03%(-4.64 to -3.42)	10.74(4.26 to 18.74)	-0.3663	-1.82%(-2.18 to -1.45)
Belarus	0.01(0 to 0.02)	-0.695	-6.85%(-7.84 to -5.85)	2.25(0.87 to 3.87)	-0.6461	-3.86%(-4.35 to -3.37)
Belgium	0.39(0.06 to 0.69)	7.1773	5.41%(4.53 to 6.29)	9.34(3.91 to 14.55)	2.3356	1.89%(1.23 to 2.56)
Belize	0.36(0.08 to 0.58)	-0.6506	-4.92%(-5.39 to -4.44)	19.19(8.13 to 31.39)	-0.7047	-5.13%(-5.62 to -4.63)
Benin	2.85(0.47 to 5.84)	-0.4334	-4.02%(-4.12 to -3.91)	97.23(26.1 to 185.92)	-0.4853	-4.37%(-4.5 to -4.24)
Bermuda	0.05(0.01 to 0.08)	-0.5539	-5.51%(-6.28 to -4.73)	9.13(2.37 to 16.86)	-0.291	-1.07%(-1.42 to -0.73)
Bhutan	3.59(0.55 to 8.75)	-0.7728	-6.64%(-6.97 to -6.31)	93.09(22.54 to 204.16)	-0.8965	-7.5%(-7.8 to -7.2)
Bolivarian Republic of Venezuela	0.44(0.09 to 0.79)	-0.5555	-4.26%(-4.95 to -3.57)	24.62(9.07 to 43.61)	-0.6938	-4.44%(-5.14 to -3.73)
Bosnia and Herzegovina	0.06(0.01 to 0.15)	0.1729	-0.36%(-0.63 to -0.09)	2.93(1.19 to 5.63)	-0.5303	-1.28%(-1.48 to -1.09)
Botswana	4.87(0.95 to 9.41)	-0.2871	-2.97%(-3.16 to -2.79)	228.13(63.75 to 396.16)	-0.3645	-2.58%(-2.86 to -2.3)
Brazil	0.16(0.03 to 0.28)	-0.7716	-6.64%(-7.1 to -6.18)	6.07(2.5 to 9.51)	-0.9017	-8.53%(-8.82 to -8.23)
Bulgaria	0.1(0.02 to 0.15)	2.6501	2.88%(1.25 to 4.54)	4(1.52 to 6.67)	0.2422	0.56%(-0.63 to 1.75)
Burkina Faso	5.36(1.02 to 10.07)	-0.4183	-3.79%(-3.9 to -3.69)	207.73(57.25 to 369.32)	-0.4598	-4.2%(-4.35 to -4.04)
Burundi	8.04(1.24 to 17.18)	-0.2479	-2.28%(-2.39 to -2.18)	264.46(61.77 to 494.57)	-0.3477	-2.81%(-3 to -2.62)
Cambodia	0.75(0.13 to 1.46)	-0.8193	-7.02%(-7.28 to -6.77)	22.87(8 to 40.01)	-0.8832	-7.84%(-8.15 to -7.52)
Cameroon	2.78(0.48 to 5.64)	-0.2741	-3.56%(-3.93 to -3.19)	111.67(32.77 to 210.84)	-0.3096	-3.62%(-4.08 to -3.16)
Canada	0.19(0.03 to 0.34)	15.2966	8.08%(5.83 to 10.39)	3.99(1.39 to 6.31)	1.5829	1.3%(0.14 to 2.46)
Central African Republic	6.27(1.16 to 11.78)	-0.0568	-1.1%(-1.22 to -0.98)	237.87(67.8 to 446.17)	-0.1512	-1.55%(-1.68 to -1.41)
Chad	11.96(2.28 to 22.85)	0.2528	-2.25%(-2.4 to -2.1)	528.42(128.12 to 937.07)	0.3276	-2.25%(-2.41 to -2.08)
Chile	0.2(0.03 to 0.35)	0.042	-1.76%(-2.33 to -1.2)	5.96(2.27 to 9.19)	-0.5479	-3.43%(-3.65 to -3.21)
China	0.04(0.01 to 0.08)	-0.9464	-11.35%(-11.84 to -10.86)	2.71(1.21 to 4.51)	-0.9656	-11.74%(-12.28 to -11.19)
Colombia	0.24(0.05 to 0.41)	-0.7098	-6.21%(-6.83 to -5.59)	12.51(4.62 to 21.19)	-0.8399	-6.68%(-7.21 to -6.14)
Commonwealth of the Bahamas	0.13(0.02 to 0.22)	-0.4674	-4.37%(-5.12 to -3.62)	7.98(3.58 to 13.28)	-0.5139	-3.38%(-3.82 to -2.94)
Comoros	3.25(0.62 to 6.65)	-0.4624	-2.81%(-2.99 to -2.64)	123.5(36.77 to 223.71)	-0.6196	-3.43%(-3.68 to -3.19)
Cook Islands	0.32(0.05 to 0.67)	0.4284	-1.66%(-1.87 to -1.44)	18.55(6.57 to 31.93)	0.1619	0.15%(-0.01 to 0.3)
Costa Rica	0.19(0.03 to 0.32)	-0.4524	-4.6%(-5.14 to -4.05)	11.35(5.05 to 18.32)	-0.5408	-3.24%(-3.69 to -2.78)
Croatia	0.09(0.02 to 0.16)	4.1424	4.45%(2.6 to 6.33)	3.17(1.14 to 5.19)	1.1244	2.66%(1.09 to 4.26)
Cuba	0.18(0.03 to 0.3)	-0.4946	-5.23%(-6.07 to -4.39)	11.71(5.42 to 19.43)	-0.5424	-3.41%(-4.01 to -2.8)
Cyprus	0.31(0.04 to 0.65)	1.1191	-1.65%(-1.89 to -1.42)	9.83(4.29 to 16.49)	0.5608	-0.7%(-0.89 to -0.51)
Czech Republic	0.25(0.05 to 0.42)	6.4318	6.25%(4.21 to 8.33)	7.56(2.44 to 11.93)	2.1192	3.21%(1.46 to 4.99)
Democratic Republic of the Congo	2.58(0.45 to 5.3)	-0.5648	-3.91%(-4.79 to -3.03)	88.89(26.46 to 170.63)	-0.6447	-4.54%(-5.48 to -3.59)
Denmark	0.09(0.01 to 0.16)	4.0611	4.66%(3.82 to 5.5)	2.77(1.22 to 4.43)	1.8766	2.48%(1.88 to 3.08)
Djibouti	3.61(0.54 to 7.7)	-0.3646	-4.01%(-4.16 to -3.86)	125.45(35.73 to 239.88)	-0.5247	-4.86%(-5.08 to -4.64)
Dominica	0.33(0.08 to 0.63)	-0.5124	-2.06%(-2.43 to -1.69)	19.91(7.95 to 34.92)	-0.5309	-0.95%(-1.26 to -0.64)
Dominican Republic	0.72(0.17 to 1.37)	-0.69	-4.47%(-4.75 to -4.19)	35.48(13.17 to 65.02)	-0.8064	-5.31%(-5.62 to -4.99)
Ecuador	0.34(0.06 to 0.57)	-0.9044	-9.05%(-9.45 to -8.65)	17.01(7.07 to 27.82)	-0.9336	-9.92%(-10.29 to -9.56)
Egypt	0.43(0.11 to 0.85)	-0.8664	-6.51%(-7.07 to -5.95)	26.5(9.73 to 51.62)	-0.8634	-7.05%(-7.68 to -6.42)
El Salvador	0.45(0.08 to 0.93)	-0.8547	-6.85%(-7.39 to -6.3)	19.96(6.49 to 34.2)	-0.9196	-7.87%(-8.39 to -7.35)
Equatorial Guinea	1.32(0.21 to 2.77)	-0.8749	-9.36%(-9.84 to -8.88)	46.54(15.73 to 86.72)	-0.8833	-10.18%(-10.74 to -9.63)
Eritrea	8.47(1.36 to 20.61)	-0.5619	-3.78%(-3.88 to -3.69)	296.48(75.95 to 649.17)	-0.6428	-4.38%(-4.5 to -4.25)
Estonia	0.01(0 to 0.01)	-0.7127	-7.4%(-8.4 to -6.38)	2.47(0.86 to 4.3)	-0.597	-2.45%(-2.77 to -2.13)
Ethiopia	6.19(1.06 to 11.97)	-0.5591	-4.61%(-4.79 to -4.42)	201.86(53.76 to 376.08)	-0.6377	-5.06%(-5.22 to -4.9)
Federated States of Micronesia	2.4(0.32 to 5.2)	-0.5402	-2.22%(-2.73 to -1.71)	54.92(13.11 to 106.04)	-0.6738	-2.81%(-3.45 to -2.16)
Fiji	5.92(0.75 to 12.03)	0.0093	-1.55%(-1.68 to -1.41)	146.79(34.13 to 274.99)	-0.2292	-1.56%(-1.67 to -1.44)
Finland	0.12(0.02 to 0.22)	2.0336	1.65%(0.92 to 2.39)	6.03(2.66 to 9.72)	0.1685	-0.81%(-1.48 to -0.14)
France	0.04(0.01 to 0.07)	0.2097	-2.4%(-3.34 to -1.45)	4.63(1.51 to 8.38)	0.502	1.16%(0.73 to 1.59)
Gabon	2.16(0.32 to 4.95)	-0.6887	-4.73%(-4.86 to -4.61)	76.78(21.68 to 159.41)	-0.7147	-4.94%(-5.07 to -4.82)
Georgia	0.02(0 to 0.03)	-0.9613	-11.49%(-12.27 to -10.69)	2.63(1.13 to 4.44)	-0.9516	-8.97%(-9.54 to -8.4)
Germany	0.26(0.04 to 0.45)	4.2368	6.08%(4.64 to 7.54)	8.24(3.77 to 13.22)	0.7914	0.57%(-0.34 to 1.48)
Ghana	3.18(0.45 to 6.57)	-0.5112	-3.97%(-4.08 to -3.87)	103.49(26.2 to 182.2)	-0.6251	-4.62%(-4.76 to -4.47)
Greece	0.03(0 to 0.05)	9.2416	5.3%(4.59 to 6)	3.94(1.06 to 7.1)	-0.0117	0.28%(-0.31 to 0.86)
Greenland	0.22(0.03 to 0.5)	0.7857	0.07%(-0.09 to 0.23)	4.74(1.23 to 9.66)	-0.0543	-0.7%(-0.85 to -0.55)
Grenada	0.15(0.03 to 0.24)	-0.7209	-4.32%(-4.96 to -3.67)	15.43(6.07 to 26.5)	-0.5088	-1.85%(-2.24 to -1.46)
Guam	0.42(0.06 to 0.81)	0.8655	-1.95%(-2.38 to -1.52)	22.89(10.05 to 38.31)	0.3905	0.01%(-0.21 to 0.24)
Guatemala	2.95(0.58 to 4.9)	-0.7242	-5.54%(-5.97 to -5.1)	135.79(37.08 to 228.23)	-0.79	-5.39%(-5.72 to -5.05)
Guinea	4.79(0.71 to 9.62)	-0.6759	-4.65%(-4.81 to -4.49)	149.84(34.45 to 284.83)	-0.7244	-5.24%(-5.4 to -5.07)
Guinea-Bissau	4.72(0.71 to 9.36)	-0.6526	-4.06%(-4.4 to -3.72)	153.33(38.4 to 282.63)	-0.7075	-4.93%(-5.4 to -4.45)
Guyana	1.05(0.2 to 1.82)	-0.731	-4.17%(-4.55 to -3.78)	41.2(12.87 to 69.67)	-0.8204	-4.66%(-4.92 to -4.39)
Haiti	3.95(1.14 to 8.05)	-0.5586	-3.46%(-3.88 to -3.05)	231.05(74.28 to 434.96)	-0.5959	-3.77%(-4.23 to -3.3)
Honduras	2.65(0.46 to 5.31)	-0.5958	-4.16%(-4.34 to -3.97)	89.61(23.71 to 157.96)	-0.7454	-5.43%(-5.61 to -5.25)
Hungary	0.2(0.05 to 0.34)	5.9026	6.15%(4.16 to 8.18)	7.59(2.74 to 12.15)	1.4697	2.8%(1.21 to 4.41)
Iceland	0.08(0.01 to 0.14)	4.1159	4.22%(3.21 to 5.23)	6.01(2.13 to 10.31)	0.8466	1.31%(0.73 to 1.89)
India	5.54(0.84 to 11.29)	-0.5656	-5.16%(-5.28 to -5.04)	140.39(42.17 to 254.78)	-0.7279	-5.68%(-5.78 to -5.57)
Indonesia	3.21(0.58 to 6.73)	-0.7418	-5.38%(-5.66 to -5.1)	85.23(24.54 to 152.36)	-0.8351	-6.21%(-6.47 to -5.95)
Iraq	0.22(0.06 to 0.42)	-0.672	-4.78%(-4.97 to -4.59)	14.22(5.94 to 24.85)	-0.6672	-4.95%(-5.12 to -4.77)
Ireland	0.07(0.01 to 0.11)	4.2146	3.72%(2.91 to 4.55)	5.58(1.84 to 9.63)	0.6718	2.37%(1.44 to 3.31)
Islamic Republic of Iran	0.11(0.02 to 0.21)	-0.8042	-5.56%(-5.75 to -5.37)	6.62(2.95 to 11.11)	-0.8566	-5.9%(-6.07 to -5.73)
Israel	0.33(0.05 to 0.6)	8.2332	4.25%(3.29 to 5.22)	9.22(4.15 to 14.33)	1.9525	1.52%(0.74 to 2.31)
Italy	0.17(0.03 to 0.3)	18.4608	10.41%(8.49 to 12.36)	4.96(2.31 to 7.58)	1.5339	0.68%(0.29 to 1.07)
Jamaica	0.38(0.06 to 0.66)	-0.6278	-3.51%(-4.48 to -2.53)	16.16(6.07 to 26.4)	-0.7908	-4.16%(-5.17 to -3.14)
Japan	0.18(0.03 to 0.32)	2.7497	0.26%(-0.08 to 0.61)	21.96(6.54 to 37.98)	0.5058	0.95%(0.7 to 1.21)
Jordan	0.08(0.02 to 0.16)	-0.2927	-3.62%(-3.78 to -3.46)	6.01(2.82 to 9.9)	-0.2388	-3.05%(-3.24 to -2.86)
Kazakhstan	0.03(0.01 to 0.05)	-0.9631	-12.77%(-13.63 to -11.89)	3.13(1.43 to 5.12)	-0.9514	-11.81%(-12.63 to -10.99)
Kenya	7.35(1.44 to 14.16)	-0.4488	-3.16%(-3.39 to -2.92)	270.61(87.94 to 457.56)	-0.5245	-3.34%(-3.57 to -3.11)
Kingdom of Eswatini	5.22(1.11 to 10.3)	-0.6057	-3.49%(-3.76 to -3.21)	243.6(79.2 to 451.77)	-0.6408	-3.45%(-3.73 to -3.17)
Kiribati	10.86(1.6 to 21.91)	-0.4038	-2.38%(-2.62 to -2.15)	250.21(52.49 to 458.4)	-0.5553	-2.99%(-3.22 to -2.77)
Kuwait	0.03(0.01 to 0.05)	-0.4224	-1.87%(-2.89 to -0.84)	4.27(1.4 to 7.61)	-0.0851	-0.75%(-1.24 to -0.26)
Kyrgyzstan	0.08(0.03 to 0.14)	-0.904	-9.3%(-9.91 to -8.69)	7.56(3.19 to 12.84)	-0.8944	-8.8%(-9.37 to -8.22)
Laos	1.57(0.34 to 3.09)	-0.8693	-7.49%(-7.67 to -7.32)	59.29(20.94 to 102.94)	-0.8989	-8%(-8.2 to -7.8)
Latvia	0.01(0 to 0.01)	-0.7312	-6.99%(-7.94 to -6.04)	1.64(0.66 to 2.81)	-0.7504	-3.49%(-3.84 to -3.14)
Lebanon	0.21(0.05 to 0.39)	0.0605	-2.51%(-2.68 to -2.34)	11.96(5.52 to 19.76)	-0.3192	-2.39%(-2.57 to -2.21)
Lesotho	10.76(2.49 to 21.08)	-0.4793	-2.08%(-2.3 to -1.85)	477.61(157.23 to 851.35)	-0.4822	-1.8%(-2.03 to -1.57)
Liberia	3.72(0.67 to 7.53)	-0.6667	-4.58%(-4.82 to -4.33)	153.27(45.74 to 290.34)	-0.7054	-5.4%(-5.67 to -5.13)
Libya	0.2(0.04 to 0.41)	-0.7781	-4.47%(-5.12 to -3.82)	12.12(4.87 to 20.81)	-0.7943	-4.22%(-4.83 to -3.61)
Lithuania	0.02(0 to 0.03)	-0.3916	-5.09%(-6.25 to -3.91)	2.74(1.14 to 4.66)	-0.617	-2.96%(-3.53 to -2.39)
Luxembourg	0.21(0.03 to 0.38)	5.3868	3.79%(2.98 to 4.61)	6.18(2.94 to 9.77)	1.642	0.68%(0.02 to 1.34)
Madagascar	8.85(1.84 to 18.03)	-0.2655	-2.11%(-2.3 to -1.92)	402.16(117.97 to 742.21)	-0.3168	-2.57%(-2.8 to -2.34)
Malawi	5.58(0.85 to 10.63)	-0.6351	-3.75%(-3.85 to -3.65)	183.7(45.48 to 332.93)	-0.7206	-4.7%(-4.8 to -4.6)
Malaysia	0.61(0.1 to 1.28)	0.143	-2.1%(-2.28 to -1.91)	25.58(11.22 to 41.9)	0.1058	-1.17%(-1.52 to -0.81)
Maldives	0.53(0.1 to 1)	-0.9094	-8.77%(-9.56 to -7.97)	27.16(12.37 to 45.46)	-0.926	-8.5%(-9.33 to -7.65)
Mali	3.9(0.69 to 8.91)	-0.4835	-3.94%(-4.11 to -3.76)	128.26(35.3 to 263.42)	-0.5396	-4.6%(-4.8 to -4.39)
Malta	0.04(0.01 to 0.08)	6.6111	3.81%(2.93 to 4.7)	5.08(1.55 to 8.94)	0.3954	0.94%(0.45 to 1.43)
Marshall Islands	2.77(0.42 to 5.87)	-0.3689	-2.12%(-2.44 to -1.81)	67.33(15.99 to 128.23)	-0.4837	-2.26%(-2.62 to -1.89)
Mauritania	2.05(0.34 to 4.11)	-0.6176	-4.68%(-4.91 to -4.45)	81.48(24.93 to 151.83)	-0.6401	-4.91%(-5.23 to -4.58)
Mauritius	0.82(0.16 to 1.35)	-0.047	-1.13%(-1.58 to -0.68)	35.18(15.39 to 53.37)	-0.4976	-1.38%(-1.79 to -0.98)
Mexico	0.3(0.05 to 0.48)	-0.821	-6.45%(-7.23 to -5.66)	11.1(3.28 to 17.81)	-0.9094	-7.56%(-8.17 to -6.94)
Moldova	0.03(0.01 to 0.05)	-0.8514	-6.83%(-7.66 to -5.99)	3.42(1.83 to 5.41)	-0.8941	-5.84%(-6.23 to -5.45)
Mongolia	0.05(0.02 to 0.13)	-0.8873	-7.6%(-7.77 to -7.42)	4.8(1.62 to 11.54)	-0.8871	-7.5%(-7.72 to -7.29)
Montenegro	0.01(0 to 0.01)	-0.2513	-1.99%(-2.1 to -1.88)	0.63(0.28 to 1.09)	-0.6184	-2.14%(-2.54 to -1.74)
Morocco	0.28(0.08 to 0.53)	-0.9008	-7%(-7.11 to -6.89)	18.53(7.45 to 33.26)	-0.9184	-7.53%(-7.71 to -7.36)
Mozambique	3.04(0.55 to 6.54)	-0.5442	-3.53%(-3.63 to -3.43)	105.22(27.58 to 211.69)	-0.6075	-4.42%(-4.52 to -4.31)
Myanmar	1.58(0.34 to 2.97)	-0.8461	-7.21%(-7.46 to -6.96)	62.89(22.45 to 109.44)	-0.8938	-7.82%(-8.05 to -7.58)
Namibia	5.46(1 to 10.68)	-0.4246	-3.39%(-3.52 to -3.27)	238.97(71.09 to 429.98)	-0.4614	-3.05%(-3.21 to -2.89)
Nepal	1.95(0.28 to 4.64)	-0.7691	-6.15%(-6.27 to -6.03)	48.99(13.01 to 97.52)	-0.8802	-7.12%(-7.25 to -7)
Netherlands	0.16(0.02 to 0.28)	8.1131	5.36%(4.46 to 6.27)	12.27(3.95 to 21.6)	1.8544	2.87%(2.19 to 3.56)
New Zealand	0.15(0.02 to 0.26)	2.0429	3.59%(1.9 to 5.3)	5.03(2.3 to 7.94)	0.1962	-0.36%(-1 to 0.27)
Nicaragua	0.5(0.11 to 0.94)	-0.8837	-7.01%(-7.32 to -6.7)	24.83(8.54 to 43.4)	-0.9199	-8.2%(-8.54 to -7.85)
Niger	12.54(2 to 24.74)	-0.4348	-4.23%(-4.55 to -3.91)	436.46(107.51 to 813.56)	-0.5068	-5.26%(-5.61 to -4.91)
Nigeria	6.91(1.54 to 12.84)	-0.4059	-4.04%(-4.43 to -3.65)	358.78(101.52 to 616.51)	-0.4066	-4.13%(-4.53 to -3.74)
North Korea	0.05(0.01 to 0.1)	-0.373	-2.21%(-2.3 to -2.12)	12.68(4.14 to 22.72)	0.3907	2.07%(1.67 to 2.48)
Northern Mariana Islands	1.67(0.25 to 3.36)	1.7103	-0.17%(-0.44 to 0.09)	40.23(14.23 to 71.68)	0.6695	0.19%(0.02 to 0.35)
Norway	0.41(0.06 to 0.75)	7.8237	6.67%(5.45 to 7.9)	8.9(3.61 to 14.69)	2.782	2.4%(1.87 to 2.92)
Oman	0.14(0.03 to 0.28)	-0.6313	-3.3%(-3.93 to -2.66)	8.02(3.74 to 13.44)	-0.5859	-3.07%(-3.79 to -2.35)
Pakistan	3.9(0.59 to 8.24)	-0.6281	-4.53%(-4.68 to -4.37)	122.15(36.12 to 226.22)	-0.6748	-4.78%(-4.93 to -4.63)
Palestine	0.07(0.02 to 0.13)	-0.8299	-6.18%(-6.47 to -5.88)	4.61(2.11 to 7.77)	-0.7817	-5.21%(-5.6 to -4.82)
Panama	0.4(0.08 to 0.69)	-0.4489	-3.34%(-3.75 to -2.92)	27.93(10.28 to 49.77)	-0.482	-2.67%(-3.04 to -2.3)
Papua New Guinea	3.4(0.56 to 6.63)	0.18	-1.98%(-2.2 to -1.77)	114.24(27.38 to 207.48)	0.098	-2.07%(-2.25 to -1.89)
Paraguay	0.32(0.08 to 0.6)	-0.8099	-6.68%(-7.12 to -6.24)	14.96(5.92 to 26.25)	-0.8788	-7.84%(-8.14 to -7.54)
Peru	0.4(0.07 to 0.81)	-0.8072	-7.14%(-7.65 to -6.62)	21.71(8.64 to 36.42)	-0.8732	-7.85%(-8.34 to -7.37)
Philippines	1.19(0.24 to 2.3)	-0.6668	-4.48%(-4.64 to -4.32)	50.57(16.82 to 84.51)	-0.7602	-5.15%(-5.31 to -4.99)
Plurinational State of Bolivia	1.22(0.24 to 2.32)	-0.7507	-5.51%(-5.67 to -5.34)	59.66(17.33 to 106.26)	-0.8217	-6.49%(-6.65 to -6.32)
Poland	0.16(0.03 to 0.28)	11.3975	7.89%(5.61 to 10.22)	3.99(1.29 to 6.39)	2.0921	3.51%(1.76 to 5.29)
Portugal	0.12(0.02 to 0.22)	7.6078	4.37%(3.8 to 4.93)	4.13(1.91 to 6.54)	0.9228	0.37%(0.09 to 0.66)
Principality of Monaco	0.03(0 to 0.06)	1.4513	1.48%(1.21 to 1.76)	4.7(1.27 to 8.55)	0.5953	0.65%(0.22 to 1.08)
Puerto Rico	0.15(0.03 to 0.25)	0.4327	-2.41%(-3.52 to -1.3)	9.93(4.83 to 16.31)	-0.1976	-0.95%(-1.28 to -0.63)
Qatar	0.08(0.01 to 0.16)	0.8061	-2.34%(-2.58 to -2.1)	4.83(2.24 to 7.86)	1.5033	-1.78%(-1.95 to -1.61)
Republic of Cabo Verde	0.88(0.15 to 1.78)	-0.7588	-5.53%(-6.01 to -5.06)	34.95(11.93 to 62.03)	-0.835	-6.32%(-6.91 to -5.72)
Republic of Congo	2.87(0.45 to 6.03)	-0.4698	-3.38%(-3.69 to -3.07)	99.08(29.11 to 195.4)	-0.5768	-4%(-4.36 to -3.65)
Republic of C么te d'Ivoire	2.47(0.47 to 5.09)	-0.4084	-3.08%(-3.34 to -2.81)	96.13(28.6 to 177.63)	-0.4776	-3.36%(-3.67 to -3.05)
Republic of Nauru	1.98(0.28 to 4.59)	-0.3725	-1.58%(-1.79 to -1.37)	53.91(14.27 to 104.13)	-0.444	-1.71%(-2.01 to -1.4)
Republic of Niue	1.59(0.23 to 3.24)	-0.5243	-1.74%(-2.08 to -1.4)	61.78(16.4 to 107)	-0.409	-1.22%(-1.66 to -0.79)
Republic of Palau	3.36(0.46 to 7)	0.1579	-1.08%(-1.34 to -0.83)	73.63(18.66 to 137.31)	-0.1795	-1.44%(-1.63 to -1.24)
Republic of San Marino	0.01(0 to 0.03)	0.693	-1%(-1.34 to -0.65)	4.33(0.87 to 8.05)	0.3771	0.5%(0.09 to 0.92)
Republic of the Gambia	2.22(0.39 to 4.5)	-0.4899	-3.92%(-4.08 to -3.76)	83.36(21.68 to 159.34)	-0.5851	-4.75%(-4.99 to -4.5)
Romania	0.13(0.03 to 0.21)	0.7018	-0.13%(-1.69 to 1.46)	4.92(1.78 to 7.98)	-0.5241	-2.92%(-4 to -1.84)
Russia	0.03(0.01 to 0.04)	-0.6442	-6.15%(-6.84 to -5.46)	3.06(1.4 to 5.02)	-0.743	-4.95%(-5.32 to -4.58)
Rwanda	3.37(0.6 to 7)	-0.6592	-4.81%(-5.25 to -4.38)	133.39(41.17 to 249.98)	-0.7188	-5.62%(-6.16 to -5.07)
Saint Lucia	0.26(0.05 to 0.46)	-0.5577	-5.43%(-6.28 to -4.57)	17.35(7.92 to 28.61)	-0.6235	-3.5%(-4.13 to -2.86)
Samoa	1.06(0.14 to 2.37)	0.025	-1.41%(-1.67 to -1.14)	28.79(10.14 to 53.07)	-0.105	-1.14%(-1.35 to -0.93)
Sao Tome and Principe	1(0.18 to 1.92)	-0.8484	-6.3%(-6.61 to -5.98)	34.79(10.35 to 60.45)	-0.8895	-7.47%(-7.82 to -7.11)
Saudi Arabia	0.29(0.05 to 0.57)	-0.7006	-3.88%(-4.15 to -3.61)	11.45(4.95 to 19.32)	-0.7137	-4.7%(-5.06 to -4.35)
Senegal	2.64(0.42 to 5.3)	-0.7649	-5.69%(-5.92 to -5.45)	93.61(27.39 to 170.1)	-0.8174	-6.44%(-6.75 to -6.13)
Serbia	0.04(0.01 to 0.09)	0.2643	-0.81%(-1.23 to -0.38)	2(0.92 to 3.57)	-0.5158	-1.92%(-2.18 to -1.66)
Seychelles	0.55(0.09 to 1.04)	-0.2573	-2.02%(-2.21 to -1.83)	18.98(6.98 to 31.48)	-0.3314	-1.79%(-2.05 to -1.53)
Sierra Leone	4.96(0.83 to 9.91)	-0.5286	-3.48%(-3.89 to -3.08)	174.68(46.58 to 332)	-0.601	-4.28%(-4.71 to -3.84)
Singapore	0.1(0.02 to 0.18)	1.0565	-1.42%(-1.83 to -1)	2.06(0.59 to 3.3)	0.1161	-2.04%(-2.46 to -1.63)
Slovakia	0.03(0.01 to 0.05)	0.2088	0.22%(-0.13 to 0.58)	1.55(0.66 to 3.04)	-0.2174	0%(-0.37 to 0.38)
Slovenia	0.04(0.01 to 0.07)	5.9549	4.35%(2.41 to 6.32)	1.63(0.76 to 2.49)	1.123	1.54%(0.84 to 2.25)
Socialist Republic of Viet Nam	0.3(0.05 to 0.71)	-0.7931	-6.93%(-7.22 to -6.65)	17.64(6.68 to 30.32)	-0.7356	-5.09%(-5.59 to -4.58)
Solomon Islands	3.02(0.42 to 6.35)	-0.25	-3.02%(-3.2 to -2.85)	76.78(20.74 to 141.29)	-0.3998	-3.09%(-3.24 to -2.93)
Somalia	15.03(2.38 to 31.51)	-0.0107	-2.24%(-2.39 to -2.08)	493.74(122.35 to 956.47)	-0.1212	-2.91%(-3.05 to -2.77)
South Africa	3.99(0.85 to 7.27)	-0.405	-2.43%(-2.63 to -2.23)	179.16(65.71 to 306.76)	-0.5705	-2.97%(-3.17 to -2.76)
South Korea	0.11(0.02 to 0.24)	1.0528	-2.07%(-2.57 to -1.57)	2.64(0.99 to 4.86)	-0.0886	-2.1%(-2.38 to -1.82)
South Sudan	18.24(3.2 to 38.39)	-0.058	-0.82%(-0.95 to -0.7)	711.5(201.05 to 1388.39)	-0.1201	-1.15%(-1.38 to -0.92)
Spain	0.18(0.03 to 0.31)	4.8355	3.4%(2.98 to 3.83)	8.45(3.74 to 13.83)	0.9543	0.77%(0.51 to 1.03)
Sri Lanka	0.5(0.07 to 1.04)	-0.7389	-6.6%(-7.14 to -6.05)	19.45(8.38 to 33.98)	-0.7808	-5.89%(-6.42 to -5.35)
Sudan	0.57(0.11 to 1.41)	-0.8582	-6.89%(-7.23 to -6.55)	35.85(12.25 to 88.15)	-0.8484	-7.27%(-7.63 to -6.91)
Suriname	0.83(0.2 to 1.57)	-0.4484	-3.57%(-3.78 to -3.37)	41.03(14.63 to 72.4)	-0.6078	-3.91%(-4.14 to -3.68)
Sweden	0.45(0.06 to 0.81)	29.4212	10.79%(9.47 to 12.11)	10.39(4.54 to 16.8)	5.2085	4.29%(3.84 to 4.75)
Switzerland	0.14(0.02 to 0.26)	3.8543	4.15%(3.39 to 4.92)	7.66(3.4 to 12.36)	1.2018	1.29%(0.86 to 1.72)
Syria	0.11(0.02 to 0.22)	-0.8471	-4.08%(-4.55 to -3.6)	7.85(3.11 to 13.49)	-0.8453	-4.04%(-4.52 to -3.56)
Tajikistan	0.68(0.24 to 1.28)	-0.6206	-4.95%(-5.31 to -4.6)	59.14(22.43 to 110.61)	-0.623	-4.96%(-5.3 to -4.62)
Tanzania	6.8(1.07 to 13.53)	-0.395	-3.44%(-3.6 to -3.28)	238.32(60.81 to 454.45)	-0.498	-3.79%(-3.96 to -3.62)
Thailand	1.15(0.19 to 2.2)	-0.4555	-5.73%(-6.22 to -5.24)	40.9(15.16 to 66.59)	-0.6479	-5.03%(-5.44 to -4.61)
The former Yugoslav Republic of Macedonia	0.15(0.04 to 0.3)	-0.6648	-3.4%(-3.99 to -2.81)	6.34(2.45 to 11.36)	-0.8715	-5.25%(-6.02 to -4.48)
Timor-Leste	1.95(0.36 to 3.97)	-0.8277	-7.06%(-7.44 to -6.67)	75.68(24.96 to 131.09)	-0.8686	-7.62%(-8.02 to -7.22)
Togo	4.65(0.81 to 9.08)	-0.412	-3.16%(-3.42 to -2.9)	174(44.71 to 319.48)	-0.5149	-3.64%(-3.95 to -3.34)
Tokelau	2.55(0.54 to 4.72)	-0.4825	-3.26%(-3.85 to -2.66)	126.26(39.84 to 223.25)	-0.3513	-2.63%(-3.67 to -1.57)
Tonga	0.67(0.09 to 1.51)	-0.1806	-1.58%(-1.87 to -1.28)	22.39(8.69 to 38.78)	-0.3198	-1.13%(-1.35 to -0.91)
Tunisia	0.11(0.02 to 0.25)	-0.5988	-3.74%(-4.05 to -3.42)	8.39(3.7 to 14.06)	-0.6767	-3.33%(-3.7 to -2.96)
Turkey	0.11(0.02 to 0.21)	-0.826	-6.25%(-6.59 to -5.91)	7.88(3.64 to 13.54)	-0.865	-6.42%(-6.59 to -6.25)
Turkmenistan	0.1(0.03 to 0.17)	-0.964	-12.2%(-12.96 to -11.44)	8.87(3.55 to 15.11)	-0.963	-12.03%(-12.74 to -11.31)
Tuvalu	2.18(0.3 to 4.66)	-0.4997	-2.88%(-3.33 to -2.43)	53.03(14.75 to 100.04)	-0.6856	-3.35%(-3.82 to -2.87)
Uganda	3.59(0.65 to 7.22)	-0.5618	-4.57%(-4.75 to -4.39)	119.5(33.88 to 220.56)	-0.6023	-4.84%(-4.98 to -4.7)
Ukraine	0.01(0 to 0.01)	-0.8005	-7.3%(-8.49 to -6.1)	2.06(0.72 to 3.58)	-0.6906	-4.44%(-5.13 to -3.75)
United Arab Emirates	0.16(0.03 to 0.32)	0.3019	-0.37%(-0.87 to 0.13)	7.78(3.56 to 12.42)	0.5478	-1.1%(-1.45 to -0.74)
United Kingdom of Great Britain and Northern Ireland	0.08(0.01 to 0.13)	8.5152	5.02%(2.04 to 8.08)	3.65(1.51 to 6.03)	0.3571	-0.17%(-1.59 to 1.26)
Uruguay	0.32(0.06 to 0.55)	0.1982	-0.52%(-0.95 to -0.07)	9.76(3.47 to 15.41)	-0.453	-2.58%(-2.78 to -2.37)
USA	0.17(0.03 to 0.3)	11.9099	7.3%(5.51 to 9.11)	3.43(0.74 to 5.58)	2.272	3.08%(2.06 to 4.1)
Uzbekistan	0.04(0.01 to 0.07)	-0.9682	-12.66%(-13.46 to -11.85)	3.41(1.45 to 5.51)	-0.9676	-12.54%(-13.32 to -11.76)
Vanuatu	3.39(0.47 to 7.65)	-0.0839	-2.85%(-3.02 to -2.67)	85.42(22.36 to 166.16)	-0.2545	-2.81%(-2.96 to -2.66)
Yemen	0.57(0.13 to 1.26)	-0.8715	-7.41%(-7.78 to -7.04)	30.53(10.82 to 63.96)	-0.8738	-7.63%(-7.97 to -7.28)
Zambia	10.59(1.77 to 20.63)	-0.6117	-4.62%(-5.12 to -4.11)	387.32(101.53 to 708.52)	-0.6677	-5.2%(-5.72 to -4.68)
Zimbabwe	7.05(1.31 to 15.04)	0.4132	0.72%(0.19 to 1.26)	267.05(73.83 to 508.61)	0.2939	0.71%(0.1 to 1.33)
Abbreviations: NADs, Norovirus-Associated Diseases; ASMR, age-standardized mortality rate; ASDR,age-standardized disability-adjusted life-years rate; EAPC, estimated annual percentage change; UI, uncertainty intervals.
