# Supplementary material for: Global burden and trends of norovirus-associated diseases from 1990 to 2021 an observational trend study
Source: Front Public Health. 2025 Jan 7;12:1483149. doi: 10.3389/fpubh.2024.1483149 (PMC11747034; doi:10.3389/fpubh.2024.1483149)
Supplement: Supplementary file 4 [file Table_3.xlsx]

## Sheet: Sheet1
Table S3 Global Mortality and Disease Burden of NADs Across All Age Groups in 2021
Age	Sex	Dearths number (95%CI)	DALYs number (95%CI)	ASMR (95%CI)	ASDR (95%CI)
<5	Female	11683 (3693 to 21942)	1067358 (357285 to 1983851)	3.67 (1.16 to 6.9)	335.44 (112.29 to 623.48)
	Male	17872 (5799 to 33813)	1616662 (546455 to 3038461)	5.26 (1.71 to 9.95)	475.52 (160.73 to 893.72)
5-9	Female	796 (94 to 1864)	109602 (36244 to 218504)	0.25 (0.03 to 0.58)	33.94 (11.22 to 67.66)
	Male	879 (116 to 2117)	123616 (44923 to 230115)	0.26 (0.03 to 0.62)	35.97 (13.07 to 66.95)
10-14	Female	1149 (141 to 2670)	131854 (37902 to 274701)	0.35 (0.04 to 0.8)	39.65 (11.4 to 82.6)
	Male	1671 (229 to 3796)	180040 (49398 to 360753)	0.47 (0.06 to 1.07)	50.79 (13.94 to 101.77)
15-19	Female	865 (106 to 2040)	91893 (24396 to 185044)	0.28 (0.03 to 0.67)	30.26 (8.03 to 60.94)
	Male	923 (133 to 2135)	101246 (31345 to 201740)	0.29 (0.04 to 0.67)	31.61 (9.79 to 62.98)
20-24	Female	850 (108 to 2059)	76086 (20213 to 155982)	0.29 (0.04 to 0.7)	25.9 (6.88 to 53.1)
	Male	930 (123 to 2231)	84729 (23924 to 180907)	0.31 (0.04 to 0.74)	27.93 (7.89 to 59.63)
25-29	Female	688 (84 to 1579)	60064 (17904 to 122847)	0.24 (0.03 to 0.54)	20.64 (6.15 to 42.22)
	Male	902 (120 to 2123)	75862 (22121 to 158398)	0.3 (0.04 to 0.71)	25.51 (7.44 to 53.27)
30-34	Female	707 (86 to 1593)	56327 (17037 to 110082)	0.24 (0.03 to 0.53)	18.84 (5.7 to 36.83)
	Male	925 (119 to 2257)	70899 (20251 to 145219)	0.3 (0.04 to 0.74)	23.2 (6.63 to 47.53)
35-39	Female	674 (80 to 1587)	49576 (14876 to 102162)	0.24 (0.03 to 0.57)	17.85 (5.36 to 36.78)
	Male	1077 (136 to 2465)	72488 (19135 to 146432)	0.38 (0.05 to 0.87)	25.61 (6.76 to 51.73)
40-44	Female	689 (85 to 1605)	45036 (13651 to 91144)	0.28 (0.03 to 0.65)	18.15 (5.5 to 36.74)
	Male	1197 (147 to 2833)	70751 (17037 to 146205)	0.47 (0.06 to 1.12)	28.06 (6.76 to 57.98)
45-49	Female	861 (120 to 1994)	47625 (13361 to 95376)	0.37 (0.05 to 0.85)	20.21 (5.67 to 40.47)
	Male	1374 (181 to 3010)	70758 (16859 to 137472)	0.58 (0.08 to 1.27)	29.75 (7.09 to 57.79)
50-54	Female	1238 (185 to 2751)	56490 (14578 to 115750)	0.56 (0.08 to 1.23)	25.34 (6.54 to 51.92)
	Male	1763 (227 to 3985)	77242 (17018 to 162254)	0.79 (0.1 to 1.8)	34.8 (7.67 to 73.09)
55-59	Female	1912 (284 to 4346)	71951 (15214 to 157646)	0.95 (0.14 to 2.16)	35.8 (7.57 to 78.43)
	Male	2174 (289 to 4861)	80974 (15941 to 174177)	1.12 (0.15 to 2.5)	41.58 (8.19 to 89.45)
60-64	Female	2821 (386 to 6401)	88794 (17336 to 194790)	1.71 (0.23 to 3.89)	53.97 (10.54 to 118.41)
	Male	2910 (399 to 6546)	91042 (17271 to 199762)	1.87 (0.26 to 4.21)	58.53 (11.1 to 128.43)
65-69	Female	4001 (581 to 8449)	104284 (20845 to 215637)	2.78 (0.4 to 5.87)	72.42 (14.48 to 149.74)
	Male	3979 (549 to 8860)	102912 (18237 to 226619)	3.02 (0.42 to 6.72)	78.06 (13.83 to 171.9)
70-74	Female	6176 (832 to 13706)	129952 (22689 to 283439)	5.64 (0.76 to 12.52)	118.73 (20.73 to 258.97)
	Male	5669 (765 to 12988)	118686 (20439 to 265933)	5.88 (0.79 to 13.47)	123.13 (21.2 to 275.89)
75-79	Female	6441 (854 to 14370)	107669 (18260 to 234482)	8.93 (1.18 to 19.93)	149.34 (25.33 to 325.23)
	Male	5918 (852 to 13305)	98379 (16755 to 215561)	9.9 (1.43 to 22.25)	164.55 (28.03 to 360.55)
80-84	Female	7880 (1052 to 17990)	102094 (16892 to 230159)	15.47 (2.07 to 35.32)	200.46 (33.17 to 451.9)
	Male	5927 (827 to 13171)	76734 (12764 to 167757)	16.17 (2.26 to 35.94)	209.36 (34.83 to 457.7)
85-89	Female	6308 (835 to 14558)	64889 (10556 to 148089)	22.16 (2.93 to 51.14)	227.93 (37.08 to 520.17)
	Male	4292 (626 to 9418)	43993 (7492 to 95078)	24.88 (3.63 to 54.59)	254.99 (43.43 to 551.09)
＜95+	Female	1491 (205 to 3269)	12466 (1991 to 26708)	37.86 (5.2 to 83.01)	316.53 (50.55 to 678.16)
	Male	701 (102 to 1521)	5880 (963 to 12677)	46.33 (6.72 to 100.62)	388.86 (63.72 to 838.38)
Abbreviations: NADs, Norovirus-Associated Diseases; ASMR, age-standardized mortality rate; ASDR,age-standardized disability-adjusted life-years rate; CI, certainty intervals.
