# Supplementary material for: Global burden and trends of norovirus-associated diseases from 1990 to 2021 an observational trend study
Source: Front Public Health. 2025 Jan 7;12:1483149. doi: 10.3389/fpubh.2024.1483149 (PMC11747034; doi:10.3389/fpubh.2024.1483149)
Supplement: Supplementary file 5 [file Table_4.xlsx]

## Sheet: csv (5)
Table S4 RRs of NADs’ mortality for both sexes due to age, period, and birth cohort effects
Age effect	Rate per 100,000 person-years	Period	Rate Ratio (95% CIs)	Cohort	Rate Ratio (95% CIs)	age	Percent per Year
0-4	69.27(64.04 to 74.92)	1992-1996	1.53(1.5 to 1.57)	1897-1901	11.07(9.47 to 12.93)	0-4	-5.11(-5.21 to -5.01)
5-9	4.27(3.94 to 4.63)	1997--2001	1.23(1.2 to 1.25)	1902-1906	9.47(8.69 to 10.33)	5-9	-4.32(-4.47 to -4.16)
10-14	1.78(1.64 to 1.94)	2002-2006	1(1 to 1)	1907-1911	8.5(7.98 to 9.07)	10-14	-3.84(-4.05 to -3.64)
15-19	1.46(1.35 to 1.58)	2007-2011	0.83(0.81 to 0.85)	1912-1916	6.84(6.47 to 7.24)	15-19	-3.61(-3.86 to -3.37)
20-24	1.24(1.15 to 1.34)	2012-2017	0.67(0.66 to 0.69)	1917-1921	6.17(5.85 to 6.5)	20-24	-3.42(-3.68 to -3.15)
25-29	0.98(0.91 to 1.05)	2017-2021	0.54(0.53 to 0.55)	1922-1926	4.83(4.59 to 5.08)	25-29	-3.31(-3.58 to -3.03)
30-34	0.87(0.81 to 0.93)			1927-1931	3.99(3.8 to 4.19)	30-34	-3.44(-3.72 to -3.16)
35-39	0.85(0.8 to 0.9)			1932-1936	3.45(3.29 to 3.62)	35-39	-3.52(-3.8 to -3.25)
40-44	0.8(0.76 to 0.85)			1937-1941	2.78(2.65 to 2.91)	40-44	-3.83(-4.09 to -3.56)
45-49	0.9(0.86 to 0.95)			1942-1946	2.25(2.15 to 2.36)	45-49	-4.33(-4.57 to -4.09)
50-54	1.1(1.05 to 1.16)			1947-1951	1.66(1.58 to 1.74)	50-54	-4.81(-5.03 to -4.6)
55-59	1.38(1.32 to 1.44)			1952-1956	1.25(1.2 to 1.32)	55-59	-4.93(-5.12 to -4.74)
60-64	1.94(1.86 to 2.03)			1957-1961	1(1 to 1)	60-64	-4.95(-5.11 to -4.79)
65-69	2.56(2.45 to 2.69)			1962-1966	0.81(0.77 to 0.86)	65-69	-4.58(-4.71 to -4.44)
70-74	3.7(3.53 to 3.88)			1967-1971	0.64(0.6 to 0.68)	70-74	-4.07(-4.2 to -3.95)
75-79	4.5(4.28 to 4.72)			1972-1976	0.55(0.51 to 0.59)	75-79	-3.84(-3.96 to -3.71)
80-84	6.13(5.83 to 6.44)			1976-1981	0.48(0.45 to 0.52)	80-84	-3.61(-3.74 to -3.48)
85-89	7.63(7.24 to 8.04)			1982-1986	0.4(0.37 to 0.43)	85-89	-3.57(-3.73 to -3.42)
90-94	9.6(9.07 to 10.17)			1987-1991	0.32(0.3 to 0.35)	90-94	-3.44(-3.67 to -3.21)
95+	11.38(10.59 to 12.22)			1992-1996	0.28(0.26 to 0.3)	95+	-3.18(-3.62 to -2.74)
				1997-2001	0.23(0.22 to 0.25)	Net Drifts	-4.04(-4.14 to -3.95)
				2002-2006	0.19(0.17 to 0.2)
				2007-2011	0.15(0.14 to 0.16)
				2012-2016	0.11(0.1 to 0.12)
				2017-2021	0.08(0.07 to 0.08)
Local Drifts
0-4	-5.11(-5.21 to -5.01)
5-9	-4.32(-4.47 to -4.16)
10-14	-3.84(-4.05 to -3.64)
15-19	-3.61(-3.86 to -3.37)
20-24	-3.42(-3.68 to -3.15)
25-29	-3.31(-3.58 to -3.03)
30-34	-3.44(-3.72 to -3.16)
35-39	-3.52(-3.8 to -3.25)
40-44	-3.83(-4.09 to -3.56)
45-49	-4.33(-4.57 to -4.09)
50-54	-4.81(-5.03 to -4.6)
55-59	-4.93(-5.12 to -4.74)
60-64	-4.95(-5.11 to -4.79)
65-69	-4.58(-4.71 to -4.44)
70-74	-4.07(-4.2 to -3.95)
75-79	-3.84(-3.96 to -3.71)
80-84	-3.61(-3.74 to -3.48)
85-89	-3.57(-3.73 to -3.42)
90-94	-3.44(-3.67 to -3.21)
95+	-3.18(-3.62 to -2.74)
1	-4.04(-4.14 to -3.95)
