# Supplementary material for: Global burden and trends of norovirus-associated diseases from 1990 to 2021 an observational trend study
Source: Front Public Health. 2025 Jan 7;12:1483149. doi: 10.3389/fpubh.2024.1483149 (PMC11747034; doi:10.3389/fpubh.2024.1483149)
Supplement: Supplementary file 6 [file Table_5.xlsx]

## Sheet: EAPC Both
Table S5 Projected Values of Global ASMR of NADs by 2035 (per 100,000)
Time	Both		Male		Female
	ASMR	SD	ASMR	SD	ASMR	SD
1990	6.17	0.01	7.14	0.02	5.49	0.02
1991	6.03	0.01	7	0.02	5.34	0.01
1992	5.87	0.01	6.8	0.02	5.19	0.01
1993	5.65	0.01	6.58	0.02	4.98	0.01
1994	5.48	0.01	6.39	0.02	4.83	0.01
1995	5.32	0.01	6.19	0.02	4.69	0.01
1996	5.11	0.01	5.97	0.02	4.49	0.01
1997	4.91	0.01	5.76	0.02	4.29	0.01
1998	4.72	0.01	5.55	0.02	4.13	0.01
1999	4.48	0.01	5.26	0.02	3.91	0.01
2000	4.28	0.01	5.03	0.02	3.73	0.01
2001	4.11	0.01	4.84	0.01	3.58	0.01
2002	3.95	0.01	4.63	0.01	3.45	0.01
2003	3.82	0.01	4.47	0.01	3.33	0.01
2004	3.68	0.01	4.3	0.01	3.22	0.01
2005	3.56	0.01	4.13	0.01	3.12	0.01
2006	3.45	0.01	4	0.01	3.03	0.01
2007	3.34	0.01	3.87	0.01	2.93	0.01
2008	3.18	0.01	3.69	0.01	2.79	0.01
2009	3.02	0.01	3.5	0.01	2.64	0.01
2010	2.87	0.01	3.33	0.01	2.51	0.01
2011	2.72	0.01	3.14	0.01	2.39	0.01
2012	2.58	0.01	2.96	0.01	2.27	0.01
2013	2.48	0.01	2.84	0.01	2.18	0.01
2014	2.35	0.01	2.69	0.01	2.06	0.01
2015	2.2	0.01	2.51	0.01	1.95	0.01
2016	2.08	0.01	2.35	0.01	1.85	0.01
2017	1.98	0.01	2.22	0.01	1.78	0.01
2018	1.88	0	2.09	0.01	1.69	0.01
2019	1.78	0	1.98	0.01	1.61	0.01
2020	1.69	0	1.88	0.01	1.51	0.01
2021	1.61	0	1.79	0.01	1.45	0.01
2022	1.53	0.02	1.71	0.03	1.37	0.02
2023	1.45	0.03	1.62	0.04	1.3	0.02
2024	1.37	0.03	1.54	0.04	1.23	0.03
2025	1.3	0.03	1.46	0.05	1.17	0.03
2026	1.23	0.04	1.39	0.05	1.1	0.03
2027	1.17	0.04	1.32	0.05	1.05	0.03
2028	1.11	0.04	1.25	0.05	0.99	0.04
2029	1.05	0.04	1.19	0.06	0.94	0.04
2030	1	0.04	1.13	0.06	0.89	0.04
2031	0.95	0.05	1.07	0.06	0.84	0.04
2032	0.9	0.05	1.02	0.06	0.8	0.04
2033	0.85	0.05	0.97	0.06	0.75	0.04
2034	0.81	0.05	0.92	0.07	0.71	0.04
2035	0.77	0.05	0.88	0.07	0.68	0.04
Abbreviations: NADs, Norovirus-Associated Diseases; ASMR, age-standardized mortality rate; SD, Standard Deviation.
